# Supplementary material for: Marker assisted pedigree breeding based improvement of the Indian mega variety of rice MTU1010 for resistance against bacterial blight and blast and tolerance to low soil phosphorus
Source: PLoS One. 2022 Jan 31;17(1):e0260535. doi: 10.1371/journal.pone.0260535 (PMC8803164; doi:10.1371/journal.pone.0260535)
Supplement: S1 Data — (XLSX) [file pone.0260535.s001.xlsx]

## Sheet: Sheet1
Table 3: Evaluation of the improved breeding lines (F5 generation) for key agromorphological traits in plot with normal soil P levels at ICAR-IIRR during Wet season 2018
DAYS TO 50% FLOWERING (DFF)
Lines	R1	R2	R3	Ave	S D	S E	Final data
MTU1010	107	106	105	106	1	0.57735	106.0 ± 0.6
AKD	120	121	122	121	1	0.57735	121.0 ± 0.6
ISM	118	116	115	116.333	1.52753	0.881917	116.3± 0.9
Swarna	125	127	124	125.333	1.52753	0.881917	125 ± 0.9
LPK 3-19-3	125	124	123	124	1	0.57735	124.0 ± 0.6
LPK 4-20-4	107	106	105	106	1	0.57735	106.0 ± 0.6
LPK 10-1-5	110	110	111	110.333	0.57735	0.333333	110.3± 0.3
LPK 28-19-15	126	125	126	125.667	0.57735	0.333333	125.7± 0.3
LPK 28-13-16	111	112	112	111.667	0.57735	0.333333	111.7± 0.3
LPK 30-18-16	105	106	104	105	1	0.57735	105.0± 0.6
LPK 38-5-18	110	113	112	111.667	1.52753	0.881917	111.7 ± 0.9
LPK 45-17-19	126	125	124	125	1	0.57735	125.0 ± 0.6
LPK 49-21-20	121	120	123	121.333	1.52753	0.881917	121.3± 0.9
LPK 49-1-21	113	110	111	111.333	1.52753	0.881917	111.3± 0.9
LPK 49-15-22	112	110	113	111.667	1.52753	0.881917	111.7 ± 0.9
LPK 50-14-23	122	123	124	123	1	0.57735	123.0± 0.6
LPK 54-11-24	113	112	113	112.667	0.57735	0.333333	112.7 ± 0.3
LPK 50-20-25	114	115	116	115	1	0.57735	115.0± 0.6
LPK 42-18-26	119	118	116	117.667	1.52753	0.881917	117.7± 0.9
		PLANT HEIGHT (PH)
Lines	R1	R2	R3	Ave	S D	S E	Final data
MTU1010	99	99.5	99	99.1667	0.288675	0.166667	99.2 ± 0.2
AKD	105	105	106	105.333	0.57735	0.333333	105.3±0.3
ISM	77	80	79	78.8	1.52753	0.881917	78.8±0.9
Swarna	76	77	78	77.17	1	0.57735	77.2±0.6
LPK 3-19-3	105	104	104	104.333	0.57735	0.333333	104.3±0.3
LPK 4-20-4	102	103	102	102.333	0.57735	0.333333	102.3±0.3
LPK 10-1-5	99	98	99	98.6667	0.57735	0.333333	98.7±0.3
LPK 28-19-15	99	100	101	100	1	0.57735	100.0±0.6
LPK 28-13-16	98	96	97	97	1	0.57735	97.0±0.6
LPK 30-18-16	98	99	98	98.3333	0.57735	0.333333	98.3±0.3
LPK 38-5-18	96	97	97	96.6667	0.57735	0.333333	96.7±0.7
LPK 45-17-19	98	98	99	98.3333	0.57735	0.333333	98.3±0.3
LPK 49-21-20	98	97	96	97	1	0.57735	97.0±0.6
LPK 49-1-21	102	102	103	102.333	0.57735	0.333333	102.3±0.3
LPK 49-15-22	95	96	97	96	1	0.57735	96.0±0.6
LPK 50-14-23	97	95	96	96	1	0.57735	96.0±0.6
LPK 54-11-24	101	99	101	100.333	1.1547	0.666667	100.3±0.7
LPK 50-20-25	106	105	107	106	1	0.57735	106.0±0.6
LPK 42-18-26	99	96	97	97.3333	1.52753	0.881917	97.3±0.9
NUMBER OF PRODUCTIVE TILLERS/PLANT (NPT)
Lines	R1	R2	R3	Ave	S D	S E	Final data
MTU1010	13	13	14	13.3333	0.57735	0.333333	13 ± 0.3
AKD	12	12	11	11.6667	0.57735	0.333333	12 ± 0.3
ISM	8	10	9	9	1	0.57735	9 ± 0.6
Swarna	10	9	11	10	1	0.57735	10 ± 0.6
LPK 3-19-3	13	11	12	12	1	0.57735	12 ± 0.3
LPK 4-20-4	15	16	16	15.6667	0.57735	0.333333	16 ± 0.3
LPK 10-1-5	11	12	10	11	1	0.57735	10 ± 0.6
LPK 28-19-15	11	12	12	11.6667	0.57735	0.333333	12 ± 0.3
LPK 28-13-16	11	12	10	11	1	0.57735	11 ± 0.6
LPK 30-18-16	16	14	13	14.3333	1.52753	0.881917	14 ± 0.9
LPK 38-5-18	13	12	14	13	1	0.57735	13 ± 0.6
LPK 45-17-19	10	10	11	10.3333	0.57735	0.333333	10 ± 0.3
LPK 49-21-20	12	12	10	11.3333	1.1547	0.666667	11 ± 0.7
LPK 49-1-21	15	15	14	14.6667	0.57735	0.333333	15 ± 0.6
LPK 49-15-22	15	15	16	15.3333	0.57735	0.333333	15 ± 0.6
LPK 50-14-23	11	10	10	10.3333	0.57735	0.333333	10 ± 0.3
LPK 54-11-24	11	10	12	11	1	0.57735	11 ± 0.6
LPK 50-20-25	10	11	10	10.3333	0.57735	0.333333	10 ± 0.3
LPK 42-18-26	12	13	11	12	1	0.57735	12 ± 0.6
PANICLE LENGTH (PL)
Lines	R1	R2	R3	Ave	S D	S E	Final data
MTU1010	24	24	24	24	0	0	24.0 ± 0.2
AKD	23	22	21	22	1	0.57735	22.0 ± 0.6
ISM	19	19.9	20.9	19.9	0.950438	0.548736	19.90 ± 0.5
Swarna	21	20	20.2	24.4	0.52915	0.305505	20.40 ± 0.3
LPK 3-19-3	23	22	24	23	1	0.57735	23.0 ± 0.6
LPK 4-20-4	24	25	25	24.6667	0.57735	0.333333	24.67 ± 0.3
LPK 10-1-5	21	22	21	21.3333	0.57735	0.333333	21.33 ± 0.3
LPK 28-19-15	23	23	22	22.6667	0.57735	0.333333	22.67 ± 0.3
LPK 28-13-16	22	21	23	22	1	0.57735	22.0 ± 0.6
LPK 30-18-16	27	28	27	27.3333	0.57735	0.333333	27.33 ± 0.3
LPK 38-5-18	23	24	24	23.6667	0.57735	0.333333	23.67 ± 0.3
LPK 45-17-19	22	21	24	22.3333	1.52753	0.881917	22.33 ± 0.9
LPK 49-21-20	23	21	21	21.6667	1.1547	0.666667	21.67 ± 0.7
LPK 49-1-21	25	25	24	24.6667	0.57735	0.333333	24.7 ± 0.3
LPK 49-15-22	25	24	25	24.6667	0.57735	0.333333	24.7 ± 0.3
LPK 50-14-23	24	22	23	23	1	0.57735	23.0 ± 0.6
LPK 54-11-24	24	23	24	23.6667	0.57735	0.333333	23.67 ± 0.3
LPK 50-20-25	22	20	21	21	1	0.57735	21.0 ± 0.6
LPK 42-18-26	21	21	20	20.6667	0.57735	0.333333	20.67 ± 0.3
NUMBER OF GRAINS PANICLE (NGP)
Lines	R1	R2	R3	Ave	S D	S E	Final data
MTU1010	221	220	222	221	1	0.57735	221 ± 0.6
AKD	172	175	174	173.667	1.52753	0.881917	174 ± 0.9
ISM	204	205	206	205	1	0.57735	205 ± 0.6
Swarna	221	220	219	220	1	0.57735	220 ± 0.6
LPK 3-19-3	203	204	205	204	1	0.57735	204 ± 0.6
LPK 4-20-4	212	213	215	213.333	1.52753	0.881917	213 ± 0.9
LPK 10-1-5	205	207	207	206.333	1.1547	0.666667	206 ± 0.7
LPK 28-19-15	211	212	211	211.333	0.57735	0.333333	211 ± 0.3
LPK 28-13-16	218	220	221	219.667	1.52753	0.881917	220 ± 0.9
LPK 30-18-16	222	225	224	223.667	1.52753	0.881917	224 ± 0.9
LPK 38-5-18	209	211	208	209.333	1.52753	0.881917	209 ± 0.9
LPK 45-17-19	192	193	194	193	1	0.57735	193 ± 0.6
LPK 49-21-20	212	213	215	213.333	1.52753	0.881917	213 ± 0.9	223	225	226	224.667	1.52753	0.881917	225 ± 0.9
LPK 49-1-21	232	234	233	233	1	0.57735	233 ± 0.6
LPK 49-15-22	228	229	227	228	1	0.57735	228 ± 0.6
LPK 50-14-23	210	211	212	211	1	0.57735	211 ± 0.6
LPK 54-11-24	195	196	198	196.333	1.52753	0.881917	196 ± 0.9
LPK 50-20-25	217	215	216	216	1	0.57735	216 ± 0.6
LPK 42-18-26	219	218	218	218.333	0.57735	0.333333	218 ± 0.3
	DRY SHOOT WEIGHT (DSW)
Lines	R1	R2	R3	Ave	S D	S E	Final data
MTU1010	43.7	43.6	42.4	43.2333	0.723418	0.417665	43.2 ± 0.4
AKD	29.8	32.8	32.1	31.5667	1.5695	0.906152	31.6 ± 0.9
ISM	37.03	37	37.04	37.02	0.8	0.4	37.02 ± 0.4
Swarna	48.7	48.8	49	48.9	0.129099	0.0745356	48.9 ± 0.1
LPK 3-19-3	41	42.1	42.5	41.8667	0.776745	0.448454	41.9 ± 0.4
LPK 4-20-4	33.7	32.1	33	32.9333	0.802081	0.463081	32.9 ± 0.5
LPK 10-1-5	37	36	35	36	1	0.57735	36.0 ± 0.6
LPK 28-19-15	48.3	49.8	47.2	48.4333	1.30512	0.75351	48.4 ± 0.8
LPK 28-13-16	48.7	48.6	49.6	48.9667	0.550757	0.31798	49.0 ± 0.3
LPK 30-18-16	38	39.5	37.8	38.4333	0.929157	0.536449	38.4 ± 0.5
LPK 38-5-18	31	31.4	31.6	31.3333	0.305505	0.176383	31.3 ± 0.2
LPK 45-17-19	51	48	49	49.3333	1.52753	0.881917	49.3 ± 0.9
LPK 49-21-20	37	35.5	36	36.1667	0.763763	0.440959	36.2 ± 0.4
LPK 49-1-21	47	48	46	47	1	0.57735	47.0 ± 0.6
LPK 49-15-22	42	41	40	41	1	0.57735	31.3 ± 0.3
LPK 50-14-23	31	30	31	30.6667	0.57735	0.333333	30.7 ± 0.3
LPK 54-11-24	31	32	31	31.3333	0.57735	0.333333	31.3 ± 0.3
LPK 50-20-25	47	48	48	47.6667	0.57735	0.333333	47.7 ± 0.3
LPK 42-18-26	32	31	32	31.6667	0.57735	0.333333	31.7 ± 0.3
	DRY ROOT WEIGHT (DRW)
Lines	R1	R2	R3	Ave	S D	S E	Final data
MTU1010	8.5	7.5	8.5	8.16667	0.57735	0.333333	8.2 ± 0.3
AKD	7.9	7.4	7.5	7.6	0.264575	0.152753	7.6 ± 0.2
ISM	3	5	4	4	1	0.57735	4 ± 0.57
Swarna	5.6	5.7	5.8	5.56	0.1	0.057735	5.6 ± 0.1
LPK 3-19-3	9.8	9	9.7	9.5	0.43589	0.251661	9.5 ± 0.3
LPK 4-20-4	8.3	9	8.4	8.56667	0.378594	0.218581	8.6 ± 0.2
LPK 10-1-5	6	7	5.7	6.23333	0.680686	0.392994	6.2 ± 0.4
LPK 28-19-15	9	9.9	9.8	9.56667	0.493288	0.2848	9.6 ± 0.3
LPK 28-13-16	9.8	9	9.9	9.56667	0.493288	0.2848	9.6 ± 0.3
LPK 30-18-16	8.2	7.8	8.9	8.3	0.556776	0.321455	8.3 ± 0.3
LPK 38-5-18	6.9	8	7	7.3	0.608276	0.351188	7.3 ± 0.4
LPK 45-17-19	9.7	8.9	9.7	9.43333	0.46188	0.266667	9.4 ± 0.3
LPK 49-21-20	7.9	9	8	8.3	0.608276	0.351188	8.3 ± 0.4
LPK 49-1-21	9.9	9	9.5	9.46667	0.450925	0.260342	9.5 ± 0.3
LPK 49-15-22	7	9	8	8	1	0.57735	8.0 ± 0.6
LPK 50-14-23	7	6.9	7.1	7	0.1	0.057735	7.0 ± 0.1
LPK 54-11-24	7	8.5	9	8.16667	1.04083	0.600925	8.2 ± 0.6
LPK 50-20-25	8	7	6	7	1	0.57735	7.0 ± 0.6
LPK 42-18-26	9.9	9	9.9	9.6	0.519615	0.3	9.6 ± 0.3
		ROOT TO SHOOT RATIO (RSR)
Lines	R1	R2	R3	Ave	S D	S E	Final data
MTU1010	0.162791	0.178571	0.146341	0.162568	0.0161161	0.00930466	0.16 ± 0.0
AKD	0.103448	0.133333	0.125	0.120594	0.0154221	0.00890393	0.12 ± 0.0
ISM	0.108	0.107	0.106	0.107	0.001	0.00057735	0.11± 0.0
Swarna	0.12	0.12	0.13	0.123333	0	0	0.12± 0.0
LPK 3-19-3	0.195122	0.214286	0.162791	0.190733	0.0260266	0.0150265	0.19± 0.0
LPK 4-20-4	0.190476	0.219512	0.175	0.194996	0.0225977	0.0130468	0.22± 0.0
LPK 10-1-5	0.189189	0.166667	0.142857	0.166238	0.023169	0.0133766	0.17± 0.0
LPK 28-19-15	0.177083	0.183673	0.145833	0.168863	0.020215	0.0116711	0.17± 0.0
LPK 28-13-16	0.163265	0.1875	0.16	0.170255	0.0150235	0.00867382	0.17± 0.0
LPK 30-18-16	0.184211	0.205128	0.162162	0.183834	0.0214855	0.0124047	0.18± 0.0
LPK 38-5-18	0.193548	0.21875	0.181818	0.198039	0.018871	0.0108952	0.20± 0.0
LPK 45-17-19	0.156863	0.145833	0.142857	0.148518	0.0073786	0.00426004	0.15± 0.0
LPK 49-21-20	0.162162	0.142857	0.166667	0.157229	0.0126482	0.00730246	0.16± 0.0
LPK 49-1-21	0.170213	0.1875	0.173913	0.177209	0.00910262	0.0052554	0.26± 0.0
LPK 49-15-22	0.212121	0.258065	0.187879	0.219355	0.0356476	0.0205812	0.19± 0.0
LPK 50-14-23	0.225806	0.25	0.258065	0.244624	0.0167876	0.00969234	0.14± 0.0
LPK 54-11-24	0.193548	0.21875	0.193548	0.201949	0.0145502	0.00840054	0.20± 0.0
LPK 50-20-25	0.170213	0.145833	0.166667	0.160904	0.0131717	0.00760467	0.16± 0.0
LPK 42-18-26	0.28125	0.245161	0.259375	0.261929	0.0181794	0.0104959	0.18± 0.0
	THOUSAND GRAIN WEIGHT (TGW)
	R1	R2	R3	Ave	S D	S E	Final data
MTU1010	23	22	22	22.3333	0.57735	0.333333	22.3 ± 0.3
AKD	21	21	20	20.6667	0.57735	0.333333	20.7 ± 0.3
ISM	14	14.3	15	14.38	0.51316	0.296273	14.4 ± 0.3
Swarna	21	20.1	20	20.15	0.550757	0.31798	20.2 ± 0.3
LPK 3-19-3	21	22.5	22	21.8333	0.763763	0.440959	21.8 ± 0.4
LPK 4-20-4	22.9	22.7	21.9	22.5	0.52915	0.305505	22.5 ± 0.3
LPK 10-1-5	21	21.5	21.9	21.4667	0.450925	0.260342	21.5 ± 0.3
LPK 28-19-15	21	21.7	21.9	21.5333	0.472582	0.272845	21.5 ± 0.3
LPK 28-13-16	18	19	20	19	1	0.57735	19.0 ± 0.6
LPK 30-18-16	21.9	23	23	22.6333	0.635085	0.366667	22.6 ± 0.4
LPK 38-5-18	22	22.5	21.4	21.9667	0.550757	0.31798	22.0 ± 0.3
LPK 45-17-19	22	22	21	21.6667	0.57735	0.333333	21.7 ± 0.3
LPK 49-21-20	19	21	22	20.6667	1.52753	0.881917	20.7 ± 0.9
LPK 49-1-21	22.5	22	23	22.5	0.5	0.288675	22.5 ± 0.3
LPK 49-15-22	22	23	22.5	22.5	0.5	0.288675	22.5 ± 0.3
LPK 50-14-23	22.1	21.9	21.7	21.9	0.2	0.11547	21.9 ± 0.1
LPK 54-11-24	18.7	17.8	19.9	18.8	1.05357	0.608276	18.8 ± 0.6
LPK 50-20-25	21	23	21	21.6667	1.1547	0.666667	21.7 ± 0.7
LPK 42-18-26	22	23	22	22.3333	0.57735	0.333333	22.3 ± 0.3
	SINGLE PLANT YIELD (SPY)
Lines	R1	R2	R3	Ave	S D	S E	Final data
MTU1010	22.5	23.5	23	23	0.5	0.288675	23.0 ± 0.3
AKD	20	22	19	20.3333	1.52753	0.881917	20.3 ± 0.9
ISM	20.6	20.2	21	20.66	0.4	0.23094	20.7 ± 0.2
Swarna	25	24	23	23.44	1	0.57735	23.4 ± 0.6
LPK 3-19-3	21	22	20	21	1	0.57735	21.0 ± 0.6
LPK 4-20-4	24	23	24.1	23.7	0.608276	0.351188	23.7 ± 0.4
LPK 10-1-5	19	18	17	18	1	0.57735	18.0 ± 0.6
LPK 28-19-15	20	21	21.9	20.9667	0.950438	0.548736	21.0 ± 0.5
LPK 28-13-16	23.2	22	23.8	23	0.916515	0.52915	23.0 ± 0.5
LPK 30-18-16	28	26.1	27	27.0333	0.950438	0.548736	27.0 ± 0.5
LPK 38-5-18	22.6	22.2	22	22.2667	0.305505	0.176383	22.3 ± 0.2
LPK 45-17-19	23.2	22	23.9	23.0333	0.960902	0.554777	23.0 ± 0.6
LPK 49-21-20	22	21	19	20.6667	1.52753	0.881917	20.7 ± 0.9
LPK 49-1-21	27.2	26.5	28	27.2333	0.750555	0.433333	27.2 ± 0.4
LPK 49-15-22	28.6	27	26	27.2	1.31149	0.757188	27.2 ± 0.8
LPK 50-14-23	16	18	18	17.3333	1.1547	0.666667	17.3 ± 0.7
LPK 54-11-24	22	23	24	23	1	0.57735	23.0 ± 0.6
LPK 50-20-25	23.4	23	22	22.8	0.72111	0.416333	22.8 ± 0.4
LPK 42-18-26	17	18.9	16.8	17.5667	1.15902	0.669162	17.6 ± 0.7
	ROOT VOLUME (RV)
Lines	R1	R2	R3	Ave	S D	S E	Final data
MTU1010	102	104	103	103	1	0.57735	103.0 ± 0.6
AKD	106	108	106	106.667	1.1547	0.666667	106.7 ± 0.7
ISM	43	42	43	42.84	0.57735	0.333333	42.84 ± 0.3
Swarna	69	68	69	68.5	0.57735	0.333333	68.50 ±0.3
LPK 3-19-3	105	106	106	105.667	0.57735	0.333333	105.7 ± 0.3
LPK 4-20-4	98	99	97	98	1	0.57735	98.0 ± 0.6
LPK 10-1-5	85	86	85	85.3333	0.57735	0.333333	85.3 ± 0.3
LPK 28-19-15	92	89	90	90.3333	1.52753	0.881917	90.3 ± 0.9
LPK 28-13-16	81	82	84	82.3333	1.52753	0.881917	82.3 ± 0.9
LPK 30-18-16	101	102	103	102	1	0.57735	102.0 ± 0.6
LPK 38-5-18	86	85	87	86	1	0.57735	86.0 ± 0.6
LPK 45-17-19	84	83	82	83	1	0.57735	83.0 ± 0.6
LPK 49-21-20	86	85	86	85.6667	0.57735	0.333333	85.7 ± 0.3
LPK 49-1-21	103	102	101	102	1	0.57735	102.0 ± 0.6
LPK 49-15-22	111	109	110	110	1	0.57735	110.0 ± 0.6
LPK 50-14-23	81	83	84	82.6667	1.52753	0.881917	82.7 ± 0.9
LPK 54-11-24	92	91	92	91.6667	0.57735	0.333333	91.7 ± 0.3
LPK 50-20-25	80	80	81	80.3333	0.57735	0.333333	80.3 ± 0.3
LPK 42-18-26	83	83	81	82.3333	1.1547	0.666667	82.3 ± 0.7
ROOT LENGTH (RL)
Lines	R1	R2	R3	Ave	S D	S E	Final data
MTU1010	22	23	25	23.3333	1.52753	0.881917	22.2 ± 0.6
AKD	29	31	30	30	1	0.57735	30.0 ± 0.6
ISM	22	23	24	23	1	0.57735	23.0 ± 0.6
Swarna	24	24	23	23.6667	0.57735	0.333333	23.7 ± 0.3
LPK 3-19-3	22	22.5	23.1	22.5333	0.550757	0.31798	22.5 ± 0.3
LPK 4-20-4	23	25	24	24	1	0.57735	24.0 ± 0.6
LPK 10-1-5	22	22.3	21	21.7667	0.680686	0.392994	21.8 ± 0.4
LPK 28-19-15	21	20	20	20.3333	0.57735	0.333333	20.0 ± 0.3
LPK 28-13-16	23	21	22.9	22.3	1.12694	0.650641	22.3 ± 0.7
LPK 30-18-16	25	24	23	24	1	0.57735	24.0 ± 0.6
LPK 38-5-18	19	20	18	19	1	0.57735	19.0 ± 0.6
LPK 45-17-19	20	20	20.9	20.3	0.519615	0.3	20.3 ± 0.3
LPK 49-21-20	23.6	21.9	22	22.5	0.953939	0.550757	22.5 ± 0.6
LPK 49-1-21	23.9	24	22.6	23.5	0.781025	0.450925	23.5 ± 0.5
LPK 49-15-22	22.9	23	24	23.3	0.608276	0.351188	23.3 ± 0.4
LPK 50-14-23	23	23	22	22.6667	0.57735	0.333333	22.7 ± 0.3
LPK 54-11-24	21.9	23.8	22.7	22.8	0.953939	0.550757	22.8 ± 0.6
LPK 50-20-25	19	20	19	19.3333	0.57735	0.333333	19.3 ± 0.6
LPK 42-18-26	23	23	22	22.6667	0.57735	0.333333	22.7 ± 0.3
